# Supplementary material for: Dehydroborylation of Terminal Alkynes Using Lithium Aminoborohydrides
Source: Molecules. 2023 Apr 13;28(8):3433. doi: 10.3390/molecules28083433 (PMC10144115; doi:10.3390/molecules28083433)
Supplement: Supplementary file 1 [file molecules-28-03433-s001.zip]

Archive with 1 entries (1 files):
- molecules-2329941-supplementary.pdf
